# Supplementary material for: Human anelloviruses: diverse, omnipresent and commensal members of the virome
Source: FEMS Microbiol Rev. 2020 Mar 19;44(3):305–13. doi: 10.1093/femsre/fuaa007 (PMC7326371; doi:10.1093/femsre/fuaa007)
Supplement: fuaa007_Supplemental_Files [file fuaa007_supplemental_files.zip]

Archive with 3 entries (3 files):
- Figure_S1.tif
- FigureS2.tif
- Supplement_clean.docx
